# Supplementary material for: Optimizing PET Glycolysis with an Oyster Shell-Derived Catalyst Using Response Surface Methodology
Source: Polymers (Basel). 2022 Feb 9;14(4):656. doi: 10.3390/polym14040656 (PMC8877978; doi:10.3390/polym14040656)
Supplement: Supplementary file 1 [file polymers-14-00656-s001.zip]

Archive with 1 entries (1 files):
- polymers-1585634-supplementary.pdf
